# Supplementary material for: Encephalitis associated with human herpesvirus-7 infection in an immunocompetent adult
Source: Virol J. 2017 May 25;14:97. doi: 10.1186/s12985-017-0764-y (PMC5445330; doi:10.1186/s12985-017-0764-y)
Supplement: Additional file 1: Table S1. — Microbiological assessment performed on the patient’s samples. (ODT 19 kb) [file 12985_2017_764_MOESM1_ESM.odt]

Table S1. Microbiological assessment performed on the patient’s samples 

Specimen type, etiologic agent
Test type
Criteria for testing
Time
Result
CFS


 Gram stain and bacterial isolation
Culture
First-line investigation
Day 1
-
 α-herpesvirusa
Real-time PCR
First-line investigation
Day 1
-
 Enterovirus
Real-time PCR
First-line investigation
Day 1
-
  Cryptococcus neoformans
Antigen
First-line investigation
Day 3
-
 Treponema pallidum
VDRL
First-line investigation
Day 3
-
 Borrelia burgdorferi
IgG EIA
Animal exposureb
Day 3
-
 Toxoplasma gondii
IgG EIA
Animal exposureb
Day 3
-
 Brucella
Rose Bengal
Animal exposureb
Day 3
-
 West Nile virus*
Real-time PCR
Second-line investigation
Day 4
-
 Toscana virus*
Real-time PCR
Second-line investigation
Day 4
-
 Choriomeningitis virus*
Conventional PCR
Second-line investigation
Day 4
-
 HHV-6, HHV-7, HHV-8*
Multiplex NestedPCR
Third-line investigationc,d
Day 18
- /+/-
Serum


 Acute phase


 HIV
EIA, PCR (HIV RNA)
First-line investigation
Day 3, 4
-/-
 Hepatitis B, C,  A
EIA
First-line investigation
Day 3
-
 Cryptococcus neoformans
Antigen
First-line investigation
Day 3
-
 Treponema pallidum
RPR
First-line investigation
Day 3
-
 Epstein-Barr virus
Paul bunnell, VCA IgM, VCA IgG
First-line investigation
Day 3
-/-/+
 Cytomegalovirus
IgM, IgG EIA
First-line investigation
Day 3
-/+
 Mycoplama pneumoniae
IgM EIA
First-line investigation
Day 3
-
 Borrelia burgdorferi
IgG, IgM EIA
Animal exposureb
Day 3
-
 Toxoplasma gondii
IgM, IgG EIA
Animal exposureb
Day 3
-/-
 Brucella
Rose Bengal
Animal exposureb
Day 3
-
 Coxiella burnetii
IgM, IgA, IgG IFA
Animal exposureb
Day 3
-/-/-
 Rickettsia conorii*
IgM, Total Antibodies IFA
Animal exposureb
Day 4
-/+ [1/40]
 West Nile virus*
IgM, IgG EIA
Second-line investigation
Day 4
-/-
 Toscana virus*
IgM, IgG EIA
Second-line investigation
Day 4
-/-
 Choriomeningitis virus*
IgM, IgG IFA
Second-line investigation
Day 4
-/-
 Chikungunya virus*
IgM, IgG IFA
Second-line investigation
Day 4
-/-
 Dengue virus*
IgM, IgG EIA
Second-line investigation
Day 4
-/-
 Coxiella burnetii
IgM, IgA, IgG IFA
Animal exposureb
Day 4
-/-/-
 Bartonella henselae*
IgM, IgG IFA
Animal exposureb
Day 4
-/-
 Bartonella quintana*
IgM, IgG IFA
Animal exposureb
Day 4
-/-
 α-herpesvirusa
Real-time PCR
Third-line investigationc
Day 10
-
 Enterovirus
Real-time PCR
Third-line investigationc
Day 10
-
 HHV-6, HHV-7, HHV-8*
Multiplex Nested PCR 
Third-line investigationc,d
Day 21
-/-/-
 HHV-7
IgG IFA
Confirmed HHV-7 disease
-
1/320
 Early convalescent phase


 Rickettsia conorii*
IgM, Total Antibodies IFA
Animal exposureb
Day 14
-/-
 Coxiella burnetii
IgM, IgA, IgG IFA
Animal exposureb
Day 14
-/-/-
 Borrelia burgdorferi
IgG, IgM EIA
Animal exposureb
Day 14
-/-
  Late convalescent phase


 Borrelia burgdorferi
IgG, IgM EIA
Fourth-line investigatione,f
Day 28
-/-
 Leptospira*
IgM EIA
Fourth-line investigationg
Day 28
-
 HHV-7
IgG IFA
Confirmed HHV-7 disease
-
1/640
Whole blood


 Acute phase


 Anaplasma / Ehrlichia*
Conventional PCR
Animal exposureb
Day 7
-
 Bartonella spp.*
Conventional PCR
Animal exposureb
Day 7
-
 Coxiella burnetii*
Real-time PCR
Animal exposureb
Day 7
-
 Rickettsia spp.*
Conventional PCR
Animal exposureb
Day 7
-
 HHV-6, HHV-7, HHV-8*
Multiplex Nested PCR 
Third-line investigationc,d
Day 21
-/-/-
 Early convalescent phase


 Rickettsia spp.*
Conventional PCR
Animal exposureb,f
Day 14
-
 Borrelia spp.*
Conventional PCR
Animal exposureb,f
Day 14
-
 HHV-6, HHV-7, HHV-8*
Multiplex Nested PCR 
Third-line investigationc
Day 21
-/-/-


NOTE. CSF, cerebrospinal fluid; VDRL, venereal disease research laboratory; RPR, rapid plasma reagin; VCA, viral capsid antigen; PCR, polymerase chain reaction; IFA, indirect immunofluorescence assay; EIA, enzyme immunoassay; HIV, human immunodeficiency virus; HHV-6, human herpesvirus-6; HHV-7, human herpesvirus-7; HHV-8, human herpesvirus-8.
a HSV-1, herpes simplex virus type 1; HSV-2, herpes simplex virus type 2; and VZV, varicella-zoster virus.
b Contact with dogs and cats and presence of a tick on the back.
c Deterioration of the patient and no etiologic cause identified.
d Lack of response to acyclovir.
e Area of high prevalence.
f Late antibody response.
g Other investigations are negative.
*Processed at the Institute of Health Carlos III, National Centre for Microbiology, Spain.
